# Supplementary material for: Salivary Concentrations of Chemerin, α-Defensin 1, and TNF-α as Potential Biomarkers in the Early Diagnosis of Colorectal Cancer
Source: Metabolites. 2022 Jul 28;12(8):704. doi: 10.3390/metabo12080704 (PMC9416224; doi:10.3390/metabo12080704)
Supplement: Supplementary file 1 [file metabolites-12-00704-s001.zip]

Archive with 1 entries (1 files):
- metabolites-1772426-supplementary.pdf
